# Supplementary material for: Application of Nicotinamide to Culture Medium Improves the Efficiency of Genome Editing in Hexaploid Wheat
Source: Int J Mol Sci. 2023 Feb 23;24(5):4416. doi: 10.3390/ijms24054416 (PMC10002385; doi:10.3390/ijms24054416)
Supplement: Supplementary file 1 [file ijms-24-04416-s001.zip]

Archive with 1 entries (1 files):
- ijms-2203368-supplementary.pdf
